# Supplementary material for: Study on interfacial shear characteristics and progressive failure model of geotextile bags
Source: PLoS One. 2025 Jun 2;20(6):e0321058. doi: 10.1371/journal.pone.0321058 (PMC12129224; doi:10.1371/journal.pone.0321058)
Supplement: S1 Data — (ZIP) [file pone.0321058.s001.zip]

Archive with 13 entries (12 files):
- S1 Dataset/
- S1 Dataset/Figure 1. Gradation curve of fine tailings used in filling tests..xlsx
- S1 Dataset/Figure 10. Failure envelopes of interfaces at different cement contents..xlsx
- S1 Dataset/Figure 13. Initial shear stiffness of interface..xlsx
- S1 Dataset/Figure 14. Dynamic compression modulus of geotextile tube along the drawing direction..xlsx
- S1 Dataset/Figure 15. Comparison between tests and models..xlsx
- S1 Dataset/Figure 16. The law of development of interface plastic zone (softening zone) under different normal stresses..xlsx
- S1 Dataset/Figure 17. The law of development of interface residual zone under different normal stresses..xlsx
- S1 Dataset/Figure 18. Evolution law of plastic zone, softening zone and residual zone..xlsx
- S1 Dataset/Figure 6. Time-history curves of the displacement for the force end and free end of the geotextile bags..xlsx
- S1 Dataset/Figure 7. Shear stress and pull-out displacement curves at different cement contents..xlsx
- S1 Dataset/Figure 8. Residual Strength Rate of Interfaces at Various Cement Contents..xlsx
- S1 Dataset/Figure 9. Peak displacement of interfaces at different cement content..xlsx
