# Supplementary material for: Study on interfacial shear characteristics and progressive failure model of geotextile bags
Source: PLoS One. 2025 Jun 2;20(6):e0321058. doi: 10.1371/journal.pone.0321058 (PMC12129224; doi:10.1371/journal.pone.0321058)
Supplement: S1 Data — (ZIP) [file pone.0321058.s001.zip › S1 Dataset/Figure 1. Gradation curve of fine tailings used in filling tests..xlsx]

## Sheet: Sheet1
Particle Size	Passing Rate
μm	%
1000	100
500	98.67
200	96.92
100	94.36
75	87.33
45	75
30	50
19	25
10	16
5	5
1	1
--	--
