# Supplementary material for: Study on interfacial shear characteristics and progressive failure model of geotextile bags
Source: PLoS One. 2025 Jun 2;20(6):e0321058. doi: 10.1371/journal.pone.0321058 (PMC12129224; doi:10.1371/journal.pone.0321058)
Supplement: S1 Data — (ZIP) [file pone.0321058.s001.zip › S1 Dataset/Figure 10. Failure envelopes of interfaces at different cement contents..xlsx]

## Sheet: Sheet1
Normal stress	Shear stress	Normal stress	Shear stress	Normal stress	Shear stress	Normal stress	Shear stress
KPa	KPa	KPa	KPa	KPa	KPa	KPa	KPa
31.25	27.47	30	29.96	35.57	40.47	31.25	34.34
62.5	47.07	60	57.04	71.15	67.8	62.5	52.36
93.75	72.33	90	76.02	106.72	103.63	93.75	94.75
125	91.02	120	94.58	142.29	130.45	125	109.03
--		--		--		--
--		--		--		--
--		--		--		--
--		--		--		--
--		--		--		--
--		--		--		--
--		--		--		--
--		--		--		--
--		--		--		--
--		--		--		--
