# Supplementary material for: Study on interfacial shear characteristics and progressive failure model of geotextile bags
Source: PLoS One. 2025 Jun 2;20(6):e0321058. doi: 10.1371/journal.pone.0321058 (PMC12129224; doi:10.1371/journal.pone.0321058)
Supplement: S1 Data — (ZIP) [file pone.0321058.s001.zip › S1 Dataset/Figure 13. Initial shear stiffness of interface..xlsx]

## Sheet: Figure13(a)
Displacement	Shear Force	Displacement	Shear Force	Displacement	Shear Force	Displacement	Shear Force
mm	kPa	mm	kPa	mm	kPa	mm	kPa
0	0	0	0	0	0	0	0
0.4	3.33031	0.48	1.91589	0.34	1.99605	0.58	4.2293
1.25	7.08997	1.34	5.05607	0.88	3.47826	1.41	6.55844
2.5	9.19027	2.51	9.01869	1.8	6.73913	2.62	10.069
3.67	12.4393	4.09	14.4112	3.15	10.8696	4.18	14.8398
5.08	16.1062	5.81	19.9813	4.74	16.502	6.01	20.9946
6.71	19.2624	7.72	25.2617	6.6	22.4012	7.92	27.7908
8.58	22.8828	9.72	30.1495	8.6	28.6364	9.92	35.2845
10.49	26.4568	11.72	35.514	10.6	35.3261	11.92	43.2846
12.49	29.265	13.72	41.1215	12.6	41.749	13.92	51.566
14.49	32.0035	15.72	45.7944	14.6	48.3004	15.92	60.4649
16.49	33.57	17.72	50	16.6	54.3775	17.92	68.7463
18.49	35.5194	19.72	53.271	18.6	60.3162	19.92	77.0614
						--	--
						--	--
						--	--
						--	--

## Sheet: Figure13(b)
Displacement	Shear Force	Displacement	Shear Force	Displacement	Shear Force	Displacement	Shear Force
mm	kPa	mm	kPa	mm	kPa	mm	kPa
0	0	0	0	0	0	0	0
0.4	3.33031	0.48	1.91589	0.34	1.99605	0.58	3.2293
1.25	7.08997	1.34	5.05607	0.88	3.47826	1.41	5.55844
2.5	9.19027	2.51	9.01869	1.8	6.73913	2.62	9.06903
3.67	12.4393	4.09	14.4112	3.15	10.8696	4.18	13.8398
5.08	16.1062	5.81	19.9813	4.74	16.502	6.01	19.9946
6.71	19.2624	7.72	25.2617	6.6	22.4012	7.92	26.7908
8.58	22.8828	9.72	30.1495	8.6	28.6364	9.92	34.2845
10.49	26.4568	11.72	35.514	10.6	35.3261	11.92	42.2846
12.49	29.265	13.72	41.1215	12.6	41.749	13.92	50.566
14.49	32.0035	15.72	45.7944	14.6	48.3004	15.92	58.4649
16.49	33.57	17.72	50	16.6	54.3775	17.92	66.7463
18.49	35.5194	19.72	53.271	18.6	60.3162	19.92	75.0614
20.49	36.581	21.72	56.0748	20.6	67.0949	21.92	83.4216
22.49	37.8458	23.72	58.4112	22.6	74.8024	23.92	90.229
24.49	38.7352	25.72	60.2804	24.6	80.6324	25.92	96.2938
26.49	39.2293	27.72	61.6822	26.6	86.2648	27.92	101.824
28.49	39.8419	29.72	62.6168	28.6	90.2174	29.92	106.288
30.49	40.1581	31.72	63.5514	30.6	94.664	31.92	110.245
32.49	40.4743	33.72	64.1215	32.6	97.6285	33.92	114.202
--	--			34.6	99.0316	35.92	117.9
--	--			36.6	101.141	37.92	121.959
				38.6	102.169	39.92	124.817
				40.6	102.892	41.92	127.484
				42.6	103.343	43.92	128.395
				44.6	103.626	45.92	129.048
						47.92	130.455
