# Supplementary material for: Study on interfacial shear characteristics and progressive failure model of geotextile bags
Source: PLoS One. 2025 Jun 2;20(6):e0321058. doi: 10.1371/journal.pone.0321058 (PMC12129224; doi:10.1371/journal.pone.0321058)
Supplement: S1 Data — (ZIP) [file pone.0321058.s001.zip › S1 Dataset/Figure 14. Dynamic compression modulus of geotextile tube along the drawing direction..xlsx]

## Sheet: Sheet1
Strain	Normal Stress on Cross-Section	Strain	Normal Stress on Cross-Section	Strain	Normal Stress on Cross-Section	Strain	Normal Stress on Cross-Section
/	kPa	/	kPa	/	kPa	/	kPa
0	0	0	0	0	0	0	0
0.00136	13.4811	0.00332	10.5386	0.0022	11.7096	0.00387	23.9437
0.00408	28.7002	0.0059	25.2927	0.00627	26.932	0.00683	42.2535
0.00832	37.2022	0.00941	41.1007	0.0094	44.4965	0.00996	60.5634
0.01188	50.3545	0.01346	59.0164	0.01291	60.8899	0.01236	70.4225
0.0154	65.1978	0.01679	67.4473	0.01605	73.7705	0.01605	92.9577
0.01928	77.9743	0.01956	85.363	0.01863	86.6511	0.01771	105.634
0.02364	92.6297	0.02398	93.7939	0.02232	103.044	0.02122	121.127
0.02744	107.097	0.02583	100.494	0.02564	119.438	0.02472	145.07
0.0308	118.465	0.0297	126.464	0.02952	135.831	0.02657	163.38
0.03404	129.55	0.03376	143.326	0.03339	154.567	0.03044	177.465
0.03668	135.891	0.03819	155.972	0.03745	175.644	0.0345	204.225
0.03848	143.783	0.04133	169.672	0.04207	199.063	0.03875	229.577
0.0408	148.08	0.04428	187.588	0.04668	217.799	0.0417	246.479
0.0422	151.298	0.04742	207.611	0.05037	236.534	0.0452	264.789
0.0432	155.009	0.05129	212.881	0.05442	257.611	0.04889	287.324
0.044	157.17	0.05554	227.635	0.05977	281.03	0.05295	312.676
0.0448	159.19	0.0583	244.496	0.06383	298.595	0.0572	339.437
0.04584	160.552	0.06088	260.304	0.06845	320.843	0.06089	361.972
0.04676	161.538	--	--	0.07306	344.262	0.06476	390.141
0.04756	162.572	--	--	--	--	0.06808	404.225
0.0478	163.84	--	--	--	--	0.07232	428.169
--	--	--	--	--	--	0.07583	450.704
--	--			--	--	0.07934	476.056
--	--			--	--	0.08376	494.366
--	--			--	--	0.08727	516.901
--	--					--	--
--	--					--	--
--	--					--	--
--	--					--	--
--	--					--	--
--	--					--	--
--	--					--	--
--	--					--	--
--	--					--	--
						--	--
						--	--
						--	--
