# Supplementary material for: Study on interfacial shear characteristics and progressive failure model of geotextile bags
Source: PLoS One. 2025 Jun 2;20(6):e0321058. doi: 10.1371/journal.pone.0321058 (PMC12129224; doi:10.1371/journal.pone.0321058)
Supplement: S1 Data — (ZIP) [file pone.0321058.s001.zip › S1 Dataset/Figure 15. Comparison between tests and models..xlsx]

## Sheet: Figure15(a)
Interface Displacement	Interface Shear Stress	Interface Displacement	Interface Shear Stress	Interface Displacement	Interface Shear Stress	Interface Displacement	Interface Shear Stress
mm	kPa	mm	kPa	mm	kPa	mm	kPa
0	0	0	0	0	0	0	0
0.4	3.33031	1.38094	2.69622	2.14784	2.69622	2.73465	2.69622
1.25	7.08997	2.93992	5.74004	4.57257	5.74004	5.82185	5.74004
2.5	9.19027	3.81083	7.44044	5.92713	7.44044	7.54648	7.44044
3.67	12.4393	5.15809	10.0709	8.02258	10.0709	10.2144	10.0709
5.08	16.1062	6.67857	13.0396	10.3874	13.0396	13.2254	13.0396
6.71	19.2624	7.98734	15.5949	12.423	15.5949	15.8171	15.5949
8.58	22.8828	9.48858	18.5259	14.7579	18.5259	18.79	18.5259
10.49	26.4568	10.9706	21.4195	17.063	21.4195	21.7247	21.4195
12.49	29.265	12.135	23.6929	18.874	23.6929	24.0306	23.6929
14.49	32.0035	13.2705	25.91	20.6402	25.91	26.2793	25.91
16.49	33.57	13.9201	27.1783	21.6505	27.1783	27.5656	27.1783
18.49	35.5194	14.7285	28.7566	22.9078	28.7566	29.1664	28.7566
20.49	36.581	15.1687	29.616	23.5924	29.616	30.0381	29.616
22.49	37.8458	15.4983	30.2597	24.1052	30.2597	30.6909	30.2597
24.49	38.7352	15.8785	31.0018	24.6964	31.0018	31.4437	31.0018
26.49	39.2293	16.0998	31.434	25.0406	31.434	31.882	31.434
28.49	39.8419	16.3036	31.832	25.3624	31.8379	32.2917	31.8379
30.49	40.1581	16.3936	32	25.5795	32.1104	32.568	32.1104
32.49	40.4743	17.2747	33.6	25.7366	32.3077	32.7681	32.3077
34.49	40.2964	18.233	35.2	25.9013	32.5144	32.9778	32.5144
36.49	40.4743	19.3231	36.8	26.1288	32.8	33.2675	32.8
38.49	40.3458	20.623	38.4	26.7661	33.6	34.0789	33.6
40.49	40.0988	22.3557	40	27.4034	34.4	34.8903	34.4
42.49	39.7826	23.3107	40.472	27.722	34.8	35.7017	35.2
44.49	39.7431	25	40.472	28.0549	35.2	36.4887	35.976
46.49	39.7134	27	40.472	28.7166	36	36.5421	36
48.49	39.585	29	40.472	29.4511	36.8	37.3732	36.8
50.49	39.4368	31	40.472	30.2436	37.6	38.2652	37.6
52.49	39.1502	33	40.472	31.1488	38.4	39.3187	38.4
54.49	38.666	35	40.472	32.152	39.2	40.4696	39.2
56.49	38.2609	37	40.472	33.4166	40	41.9519	40
58.49	38.5968	39	40.472	34.7245	40.472	43.4977	40.472
60.49	38.7648	41	40.472	36	40.47	45	40.472
62.49	38.1028	43	40.472	38	40.47	47	40.472
64.49	37.9545	45	40.472	40	40.47	49	40.472
66.49	37.7767	47	40.472	42	40.47	51	40.472
68.49	38.1028	49	40.472	44	40.47	53	40.472
70.49	37.6581	51	40.472	46	40.47	55	40.472
72.49	37.4111	53	40.472	48	40.47	57	40.472
74.49	37.5395	55	40.472	50	40.47	59	40.472
76.49	38.1028	57	40.472	52	40.47	61	40.472
78.49	37.668	59	40.472	54	40.47	63	40.472
80.49	37.5395	61	40.472	56	40.47	65	40.472
		63	40.472	58	40.47	67	40.472
		65	40.472	60	40.47	69	40.472
		67	40.472	62	40.47	71	40.472
		69	40.472	64	40.47	73	40.472
		71	40.472	66	40.47	75	40.472
		73	40.472	68	40.47	77	40.472
		75	40.472	70	40.47	79	40.472
		77	40.472	72	40.47
		79	40.472	74	40.47
		--		76	40.47
		--		78	40.47
		--		80	40.47
		--
		--
		--
		--
		--

## Sheet: Figure15(b)
Interface Shear Stress	Interface Displacement	Interface Shear Stress	Interface Displacement	Interface Shear Stress	Interface Displacement	Interface Shear Stress	Interface Displacement
kPa	mm	kPa	mm	kPa	mm	kPa	mm
0	0	0	0	0	0	0	0
0.48	1.91589	1.5542	5.55447	1.86397	5.55447	2.31932	5.55447
1.34	5.05607	2.84362	8.50336	3.41037	8.50336	4.24349	8.50336
2.51	9.01869	4.47073	12.2246	5.36179	12.2246	6.67162	12.2246
4.09	14.4112	6.70418	17.3325	8.04038	17.3325	10.0046	17.3325
5.81	19.9813	9.04892	22.6949	10.8524	22.6949	13.5036	22.6949
7.72	25.2617	11.1404	27.4781	13.3607	27.4781	16.6246	27.4781
9.72	30.1495	13.1474	32.0682	15.7678	32.0682	19.6197	32.0682
11.72	35.514	14.8551	35.9737	17.8159	35.9737	22.1681	35.9737			`
13.72	41.1215	16.44	39.5984	19.7167	39.5984	24.5332	39.5984
15.72	45.7944	17.668	42.4068	21.1894	42.4068	26.3658	42.4068
17.72	50	18.708	44.7853	22.4367	44.7853	27.9177	44.7853
19.72	53.271	19.7211	47.1022	23.6517	47.1022	29.4296	47.1022
21.72	56.0748	20.5846	49.0769	24.6872	49.0769	30.7181	49.0769
23.72	58.4112	21.283	50.6743	25.5249	50.6743	31.7603	50.6743
25.72	60.2804	21.8356	51.9381	26.1876	51.9381	32.585	51.9381
27.72	61.6822	22.0411	52.408	26.8284	53.16	33.3823	53.16
29.72	62.6168	22.3986	53.2	27.5668	54.568	34.4524	54.8
31.72	63.5514	23.1755	54.8	27.6945	54.8	35.4964	56.4
33.72	64.1215	23.9473	56.4	28.562	56.4	35.7209	56.744
35.72	60.7477	24.8816	58	29.5984	58	36.5566	58
37.72	58.8785	25.954	59.6	30.6626	59.6	37.8098	59.6
39.72	57.0093	27.1223	61.2	32.0039	61.2	39.2368	61.2
41.72	56.3551	28.7534	62.8	33.7392	62.8	41.1598	62.8
43.72	55.3271	31.3571	63.704	36.8871	63.704	45.0371	63.704
45.72	56.8224	31.4853	61.6	37.0153	61.6	45.1653	61.6
47.72	56	32.4427	60.8	37.9727	60.8	46.1227	60.8
49.72	55.9159	33.4001	60	38.9301	60	47.0801	60
51.72	54.8692	34.0415	59.464	39.5715	59.464	47.7215	59.464
53.72	55.0561	34.3873	59.2	39.9173	59.2	48.0673	59.2
55.72	54.4206	35.4235	58.4	40.9535	58.4	49.1035	58.4
57.72	54.6355	36.5388	57.6	42.0688	57.6	50.2188	57.6
59.72	54.8785	37.7488	56.8	43.2788	56.8	51.4288	56.8
61.72	54.4206	39.1501	56	44.6801	56	52.8301	56
63.72	54.785	40.9941	55.2	46.5241	55.2	54.6741	55.2
65.72	54.6822	42.4819	54.872	48.0119	54.872	56.1619	54.872
67.72	54.8785	44.48	54.87	50.01	54.87	58.16	54.87
69.72	54.3551	46.48	54.87	52.01	54.87	60.16	54.87
71.72	54.4206	48.48	54.87	54.01	54.87	62.16	54.87
73.72	54.785	50.48	54.87	56.01	54.87	64.16	54.87
75.72	54.8692	52.48	54.87	58.01	54.87	66.16	54.87
77.72	55.0561	54.48	54.87	60.01	54.87	68.16	54.87
79.72	54.4206	56.48	54.87	62.01	54.87	70.16	54.87
81.72	55.0561	58.48	54.87	64.01	54.87	72.16	54.87
		60.48	54.87	66.01	54.87	74.16	54.87
		62.48	54.87	68.01	54.87	76.16	54.87
		64.48	54.87	70.01	54.87	78.16	54.87
		66.48	54.87	72.01	54.87	80.16	54.87
		68.48	54.87	74.01	54.87		--
		70.48	54.87	76.01	54.87		--
		72.48	54.87	78.01	54.87		--
		74.48	54.87	80.01	54.87		--
		76.48	54.87		--		--
		78.48	54.87		--		--
		--	--		--		--

## Sheet: Figure15(c)
Interface Shear Stress	Interface Displacement	Interface Shear Stress	Interface Displacement	Interface Shear Stress	Interface Displacement	Interface Shear Stress	Interface Displacement
kPa	mm	kPa	mm	kPa	mm	kPa	mm
0	0	0	0	0	0	0	0
0.34	1.99605	0.59678	1.616	0.71145	1.616	0.76075	1.616
0.88	3.47826	1.03993	2.816	1.23976	2.816	1.32567	2.816
1.8	6.73913	2.01487	5.456	2.40203	5.456	2.56849	5.456
3.15	10.8696	3.24979	8.8	3.87424	8.8	4.14272	8.8
4.74	16.502	4.93378	13.36	5.8818	13.36	6.28941	13.36
6.6	22.4012	6.69753	18.136	7.98446	18.136	8.53778	18.136
8.6	28.6364	8.56173	23.184	10.2069	23.184	10.9142	23.184
10.6	35.3261	10.5618	28.6	12.5913	28.6	13.4639	28.6
12.6	41.749	12.4822	33.8	14.8806	33.8	15.9118	33.8
14.6	48.3004	14.4409	39.104	17.2157	39.104	18.4088	39.104
16.6	54.3775	16.2578	44.024	19.3818	44.024	20.7249	44.024
18.6	60.3162	18.0334	48.832	21.4985	48.832	22.9884	48.832
20.6	67.0949	20.0601	54.32	23.9146	54.32	25.5719	54.32
22.6	74.8024	22.3645	60.56	26.6618	60.56	28.5095	60.56
24.6	80.6324	24.1076	65.28	28.7398	65.28	30.7315	65.28
26.6	86.2648	25.7915	69.84	30.7474	69.84	32.8782	69.84
28.6	90.2174	26.9733	73.04	32.1562	73.04	34.3846	73.04
30.6	94.664	28.3027	76.64	33.7411	76.64	36.0793	76.64
32.6	97.6285	29.1891	79.04	34.7977	79.04	37.2092	79.04
34.6	99.0316	29.6086	80.176	35.2979	80.176	37.744	80.176
36.6	101.141	30.7115	84	35.7346	81.168	38.211	81.168
38.6	102.169	32.504	88	36.277	82.4	38.791	82.4
40.6	102.892	34.5885	92	36.8652	83.736	39.4199	83.736
42.6	103.343	37.1556	96	36.9491	84	39.9961	84.96
44.6	103.626	41.0552	100	38.8984	88	40.7216	86.4
46.6	103.406	43.1686	100.496	41.0563	92	41.5286	88
48.6	101.938	43.8421	100	43.7933	96	43.8088	92
50.6	98.0435	47.11	97.6	47.9872	100	46.5921	96
52.6	94.5158	49.2886	96	50.4286	100.496	50.9476	100
54.6	92.0257	51.4672	94.4	51.102	100	53.5686	100.496
56.6	89.4862	53.6459	92.8	54.37	97.6	54.242	100
58.6	87.7075	55.8245	91.2	56.5486	96	57.51	97.6
60.6	86.581	58.0031	89.6	58.7272	94.4	59.6886	96
62.6	86.0573	59.6044	88.424	60.9059	92.8	61.8672	94.4
64.6	85.1087	60.1554	88	63.0845	91.2	64.0459	92.8
66.6	84.3478	62.5211	86.4	65.2631	89.6	66.2245	91.2
68.6	83.6858	65.3075	84.8	66.8644	88.424	68.4031	89.6
70.6	84.1008	69.2408	83.2	67.4154	88	70.0044	88.424
72.6	84.7925	70.6296	82.96	69.781	86.4	70.5554	88
74.6	82.9644	72.6	82.96	72.5675	84.8	72.921	86.4
76.6	82.4605	74.6	82.96	76.5007	83.2	75.7075	84.8
78.6	82.2036	76.6	82.96	77.8896	82.96	79.6407	83.2
80.6	82.8854	78.6	82.96	79.89	82.96	81.0296	82.96
--	--	80.6	82.96	81.89	82.96	83.03	82.96
		82.6	82.96	83.89	82.96	85.03	82.96
		84.6	82.96	85.89	82.96	87.03	82.96
		86.6	82.96	87.89	82.96	89.03	82.96
				89.89	82.96	91.03	82.96
				91.89	82.96

## Sheet: Figure15(d)
Interface Shear Stress	Interface Displacement	Interface Shear Stress	Interface Displacement	Interface Shear Stress	Interface Displacement	Interface Shear Stress	Interface Displacement
kPa	mm	kPa	mm	kPa	mm	kPa	mm
0	0	0	0	0	0	0	0
0.58	3.2293	0.83925	2.61444	1.00158	2.61444	1.14705	2.61444
1.41	5.55844	1.44457	4.50011	1.72398	4.50011	1.97436	4.50011
2.62	9.06903	2.35693	7.34229	2.81281	7.34229	3.22133	7.34229
4.18	13.8398	3.5968	11.2047	4.2925	11.2047	4.91592	11.2047
6.01	19.9946	5.19635	16.1877	6.20145	16.1877	7.10211	16.1877
7.92	26.7908	6.96258	21.6898	8.30931	21.6898	9.5161	21.6898
9.92	34.2845	8.91012	27.7568	10.6335	27.7568	12.1779	27.7568
11.92	40.6127	10.9892	34.2336	13.1148	34.2336	15.0195	34.2336
13.92	48.419	13.1415	40.9383	15.6833	40.9383	17.9611	40.9383
15.92	54.7036	15.1943	47.3332	18.1332	47.3332	20.7668	47.3332
17.92	62.7866	17.3465	54.0378	20.7017	54.0378	23.7083	54.0378
19.92	71.1067	19.5075	60.7697	23.2807	60.7697	26.6619	60.7697
21.92	78.498	21.6802	67.5381	25.8737	67.5381	29.6314	67.5381
23.92	86.2945	23.4494	73.0494	27.985	73.0494	32.0494	73.0494
25.92	93.3202	25.0255	77.9594	29.8661	77.9594	34.2036	77.9594
27.92	99.8475	26.4627	82.4365	31.5812	82.4365	36.1679	82.4365
29.92	104.312	27.623	86.051	32.9659	86.051	37.7537	86.051
31.92	109.257	28.6513	89.2545	34.1932	89.2545	39.1592	89.2545
33.92	114.202	29.6797	92.458	35.4204	92.458	40.5647	92.458
35.92	117.9	30.6407	95.4519	36.5674	95.4519	41.8782	95.4519
37.92	121.959	31.6957	98.7383	37.8264	98.7383	43.3201	98.7383
39.92	124.817	32.4384	101.052	38.7128	101.052	44.3352	101.052
41.92	127.484	33.1613	103.304	39.5399	103.211	45.2824	103.211
43.92	128.395	33.422	104	39.8226	103.949	45.6061	103.949
45.92	129.048	34.731	108	40.025	104.477	45.838	104.477
47.92	130.455	36.2865	112	40.7278	106.312	46.6429	106.312
49.92	128.891	38.0516	116	41.3918	108	47.3835	108
51.92	124.812	40.0357	120	43.0788	112	47.9275	109.24
53.92	122.757	42.7449	124	44.9965	116	48.4153	110.4
55.92	117.559	46.7195	126.032	47.3275	120	49.1871	112
57.92	112.105	49.0026	124	50.426	124	49.9514	113.6
59.92	109.911	50.6219	122.4	53.1691	126.032	50.8	115.2
61.92	108.923	52.2412	120.8	57.0519	124	51.726	116.8
63.92	107.273	53.8605	119.2	58.665	122.4	52.6305	118.4
65.92	104.377	55.4798	117.6	60.2781	120.8	53.6829	120
67.92	103.449	57.0991	116	61.8913	119.2	54.8576	121.6
69.92	102.105	58.7184	114.4	63.5044	117.6	56.1948	123.2
71.92	103.31	60.3376	112.8	65.1175	116	57.8894	124.8
73.92	106.374	61.9569	111.2	66.7306	114.4	59.8428	126.032
75.92	104.625	63.1471	110.024	68.3437	112.8	64.2519	124
77.92	102.777	63.4943	108.8	69.9568	111.2	65.865	122.4
79.92	101.541	65.3124	107.2	70.715	110.448	67.4781	120.8
81.92	100.198	67.1579	105.6	72.3948	108.8	69.0913	119.2
84	100.198	69.5584	104	74.3133	107.2	70.7044	117.6
86	100.198	72.7579	102.776	76.2579	105.6	72.3175	116
88	100.198	74.76	102.776	78.7839	104	73.9306	114.4
90	100.198	76.76	102.776	82.148	102.776	75.5437	112.8
92	100.198	78.76	102.776	84	102.776	77.1568	111.2
--	--	80.76	102.776	86	102.776	77.915	110.448
--	--	82.76	102.776	88	102.776	79.5948	108.8
--	--	84.76	102.776	90	102.776	81.5133	107.2
--	--	86.76	102.776	92	102.776	83.4579	105.6
--	--	88.76	102.776	--	--	85.9839	104
		90.76	102.776	--	--	89.348	102.776
		--	--	--	--	--	--
		--	--	--	--	--	--
