# Supplementary material for: Study on interfacial shear characteristics and progressive failure model of geotextile bags
Source: PLoS One. 2025 Jun 2;20(6):e0321058. doi: 10.1371/journal.pone.0321058 (PMC12129224; doi:10.1371/journal.pone.0321058)
Supplement: S1 Data — (ZIP) [file pone.0321058.s001.zip › S1 Dataset/Figure 16. The law of development of interface plastic zone (softening zone) under different normal stresses..xlsx]

## Sheet: Figure16(a)
Loaded End Thrust	Plastic Zone Range	Loaded End Thrust	Plastic Zone Percentage
kN	mm	kN	%
3.979	0	3.979	0
4	2	4	0.8
4.2	22	4.2	8.8
4.4	44	4.4	17.6
4.6	70	4.6	28
4.8	104	4.8	41.6
5	163	5	65.2
5.059	250	5.059	100

## Sheet: Figure16(b)
Loaded End Thrust	Plastic Zone Range	Loaded End Thrust	Plastic Zone Percentage
kN	mm	kN	%
6.3	0	6.3	0
6.4	6	6.4	2.4
6.6	19	6.6	7.6
6.8	32	6.8	12.8
7	48	7	19.2
7.2	67	7.2	26.8
7.4	89	7.4	35.6
7.6	124	7.6	49.6
7.713	250	7.713	100

## Sheet: Figure16(c)
Loaded End Thrust	Plastic Zone Range	Loaded End Thrust	Plastic Zone Percentage
kN	mm	kN	%
10.02	0	10.02	0
10.5	13	10.5	5.2
11	34	11	13.6
11.5	59	11.5	23.6
12	92	12	36.8
12.5	156	12.5	62.4
12.562	250	12.562	100
--	--	--	--

## Sheet: Figure16(d)
Loaded End Thrust	Plastic Zone Range	Loaded End Thrust	Plastic Zone Percentage
kN	mm	kN	%
12.913	0	12.91	0
13	3	13	1.2
13.5	18	13.5	7.2
14	36	14	14.4
14.5	57	14.5	22.8
15	82	15	32.8
15.5	121	15.5	48.4
15.782	250	15.782	100
	--
	--
	--
	--
	--
	--
	--
	--
	--
	--
	--
	--
	--
	--
	--
	--
	--
	--
	--
	--
	--
	--
	--
	--
	--
	--
	--
	--
	--
	--
