# Supplementary material for: Study on interfacial shear characteristics and progressive failure model of geotextile bags
Source: PLoS One. 2025 Jun 2;20(6):e0321058. doi: 10.1371/journal.pone.0321058 (PMC12129224; doi:10.1371/journal.pone.0321058)
Supplement: S1 Data — (ZIP) [file pone.0321058.s001.zip › S1 Dataset/Figure 17. The law of development of interface residual zone under different normal stresses..xlsx]

## Sheet: Figure17(a)
Loaded End Thrust	Plastic Zone Range	Loaded End Thrust	Plastic Zone Percentage
kN	mm	kN	%
7.43	0	7.433	0
7.4	5	7.4	2
7.3	20	7.3	8
7.2	38	7.2	15.2
7.1	60	7.1	24
7	90	7	36
6.9	143	6.9	57.2
6.859	250	6.859	100
--	--	--	--

## Sheet: Figure17(b)
Loaded End Thrust	Plastic Zone Range	Loaded End Thrust	Plastic Zone Percentage
kN	mm	kN	%
11.053	0	11.05	0
11	6	11	2.4
10.8	34	10.8	13.6
10.6	74	10.6	29.6
10.4	160	10.4	64
10.37	250	10.37	100
--	--	--	--
--	--	--	--
--	--	--	--

## Sheet: Figure17(c)
Loaded End Thrust	Plastic Zone Range	Loaded End Thrust	Plastic Zone Percentage
kN	mm	kN	%
13.753	0	13.753	0
13.6	18	13.6	7.2
13.4	41	13.4	16.4
13.2	68	13.2	27.2
13	112	13	44.8
12.847	250	12.847	100
--	--	--	--
--	--	--	--
--	--	--	--
