# Supplementary material for: Study on interfacial shear characteristics and progressive failure model of geotextile bags
Source: PLoS One. 2025 Jun 2;20(6):e0321058. doi: 10.1371/journal.pone.0321058 (PMC12129224; doi:10.1371/journal.pone.0321058)
Supplement: S1 Data — (ZIP) [file pone.0321058.s001.zip › S1 Dataset/Figure 18. Evolution law of plastic zone, softening zone and residual zone..xlsx]

## Sheet: Figure18(a)
T0/Tmax	Plastic Zone Percentage
Pre-Peak	%
0.78652	0
0.79067	0.8
0.8302	8.8
0.86974	17.6
0.90927	28
0.9488	41.6
0.98834	65.2

## Sheet: Figure18(b)
T0/Tmax	Plastic Zone Percentage	T0/Tmax	Plastic Zone Percentage	T0/Tmax	Plastic Zone Percentage
Pre-Peak	%	Pre-Peak	%	Pre-Peak	%
0.8168	0	0.79764	0	0.81802	0
0.82977	2.4	0.83585	5.2	0.82372	1.2
0.8557	7.6	0.87566	13.6	0.8554	7.2
0.88163	12.8	0.91546	23.6	0.88709	14.4
0.90756	19.2	0.95526	36.8	0.91877	22.8
0.93349	26.8	0.99506	62.4	0.95045	32.8
0.95942	35.6			0.98213	48.4
0.98535	49.6

## Sheet: Figure18(c)
T0/Tmax	Plastic Zone Percentage	T0/Tmax	Plastic Zone Percentage	T0/Tmax	Plastic Zone Percentage
Pre-Peak	%	Pre-Peak	%	Pre-Peak	%
0.9637	0	0.87964	0	0.87144	0
0.95942	2	0.87566	2.4	0.86174	7.2
0.94645	8	0.85974	13.6	0.84907	16.4
0.93349	15.2	0.84381	29.6	0.8364	27.2
0.92052	24	0.82789	64	0.82372	44.8
0.90756	36
0.89459	57.2
