# Supplementary material for: Study on interfacial shear characteristics and progressive failure model of geotextile bags
Source: PLoS One. 2025 Jun 2;20(6):e0321058. doi: 10.1371/journal.pone.0321058 (PMC12129224; doi:10.1371/journal.pone.0321058)
Supplement: S1 Data — (ZIP) [file pone.0321058.s001.zip › S1 Dataset/Figure 6. Time-history curves of the displacement for the force end and free end of the geotextile bags..xlsx]

## Sheet: Figure6(a)
Time	Displacement Difference	Time	Displacement at the Force Application End	Time	Displacement at the Free End
min	mm	min	mm	min	mm
0	0	0	0	0	0
1	9	1	9	1	0
2	14	2	19	2	5
3	29	3	35	3	6
4	44	4	57	4	13
5	61	5	83	5	22
6	69	6	107	6	38
7	79	7	130	7	51
8	73	8	143	8	70
9	61	9	137	9	76
10	63	10	145	10	82
11	60	11	145	11	85
12	57	12	150	12	93
13	46	13	158	13	112
14	25	14	179	14	154
15	40	15	200	15	160
16	26	16	200	16	174
17	7	17	197	17	190
18	1	18	200	18	199
19	2	19	195	19	193
20	3	20	200	20	197
21	1	21	200	21	199
22	1	22	196	22	195
23	3	23	193	23	190
24	2	24	197	24	195
25	5	25	191	25	186
26	4	26	196	26	192
27	0	27	200	27	200
28	3	28	186	28	183
29	0	29	194	29	194
30	1	30	193	30	192
31	3	31	200	31	197
32	4	32	200	32	196
33	0	33	196	33	196
34	2	34	198	34	196
35	1	35	200	35	199
36	3	36	196	36	193
37	2	37	195	37	193
38	6	38	200	38	194
39	3	39	192	39	189
40	0	40	197	40	197
41	1	41	200	41	199
42	2	42	200	42	198
43	4	43	197	43	193
44	0	44	196	44	196
45	0	45	200	45	200
			200		200
			200		200
			200		200
			200		200

## Sheet: Figure6(b)
Time	Displacement Difference	Time	Displacement at the Force Application End	Time	Displacement at the Free End
min	mm	min	mm	min	mm
0	0	0	0	0	0
1	17	1	17	1	0
2	37	2	41	2	4
3	41	3	47	3	6
4	43	4	52	4	9
5	60	5	67	5	7
6	63	6	76	6	13
7	78	7	89	7	11
8	84	8	100	8	16
9	98	9	117	9	19
10	100	10	133	10	33
11	107	11	146	11	39
12	129	12	158	12	29
13	125	13	166	13	41
14	110	14	159	14	49
15	78	15	165	15	87
16	74	16	165	16	91
17	55	17	173	17	118
18	42	18	178	18	136
19	33	19	192	19	159
20	33	20	182	20	149
21	25	21	183	21	158
22	27	22	183	22	156
23	15	23	182	23	167
24	23	24	185	24	162
25	27	25	187	25	160
26	21	26	194	26	173
27	10	27	198	27	188
28	7	28	200	28	193
29	8	29	197	29	189
30	7	30	196	30	189
31	3	31	197	31	194
32	4	32	200	32	196
33	0	33	200	33	200
34	0	34	200	34	200
35	5	35	200	35	195
36	0	36	200	36	200
37	2	37	200	37	198
38	0	38	200	38	200
39	0	39	200	39	200
40	0	40	200	40	200
41	0	41	200	41	200
42	0	42	200	42	200
43	0	43	200	43	200
44	0	44	200	44	200
45	0	45	200	45	200
			--		--
			--		--
			--		--
			--		--

## Sheet: Figure6(c)
Time	Displacement Difference	Time	Displacement at the Force Application End	Time	Displacement at the Free End
min	mm	min	mm	min	mm
0	0	0	0	0	0
1	41	1	41	1	0
2	78	2	78	2	0
3	87	3	89	3	2
4	101	4	107	4	6
5	114	5	123	5	9
6	143	6	156	6	13
7	155	7	163	7	8
8	156	8	177	8	21
9	159	9	173	9	14
10	158	10	176	10	18
11	137	11	168	11	31
12	136	12	182	12	46
13	148	13	186	13	38
14	123	14	181	14	58
15	107	15	196	15	89
16	63	16	188	16	125
17	34	17	193	17	159
18	23	18	196	18	173
19	25	19	187	19	162
20	17	20	193	20	176
21	26	21	189	21	163
22	5	22	191	22	186
23	9	23	200	23	191
24	7	24	200	24	193
25	14	25	200	25	186
26	3	26	200	26	197
27	2	27	196	27	194
28	0	28	200	28	200
29	4	29	197	29	193
30	0	30	200	30	200
31	0	31	200	31	200
32	6	32	198	32	192
33	0	33	200	33	200
34	0	34	200	34	200
35	0	35	200	35	200
36	2	36	198	36	196
37	0	37	200	37	200
38	0	38	200	38	200
39	0	39	200	39	200
40	0	40	200	40	200
41	0	41	200	41	200
42	0	42	200	42	200
43	0	43	200	43	200
44	0	44	200	44	200
45	0	45	200	45	200
			200		200
			200		200
			200		200
			200		200

## Sheet: Figure6(d)
Time	Displacement Difference	Time	Displacement at the Force Application End	Time	Displacement at the Free End
min	mm	min	mm	min	mm
0	0	0	0	0	0
1	68	1	68	1	0
2	63	2	70	2	7
3	55	3	64	3	9
4	67	4	88	4	21
5	75	5	91	5	16
6	80	6	103	6	23
7	90	7	116	7	26
8	115	8	130	8	15
9	111	9	140	9	29
10	94	10	140	10	46
11	91	11	153	11	62
12	88	12	165	12	77
13	73	13	175	13	102
14	57	14	181	14	124
15	31	15	170	15	139
16	21	16	172	16	151
17	26	17	178	17	152
18	31	18	172	18	141
19	28	19	175	19	147
20	3	20	176	20	173
21	7	21	169	21	162
22	9	22	188	22	179
23	1	23	183	23	182
24	7	24	200	24	193
25	4	25	200	25	196
26	0	26	196	26	196
27	0	27	198	27	198
28	0	28	200	28	200
29	0	29	200	29	200
30	0	30	192	30	192
31	0	31	194	31	194
32	0	32	200	32	200
33	4	33	199	33	195
34	4	34	200	34	196
35	3	35	200	35	197
36	5	36	194	36	189
37	0	37	200	37	200
38	0	38	200	38	200
39	0	39	200	39	200
40	-1	40	193	40	194
41	1	41	200	41	199
42	0	42	200	42	200
43	0	43	200	43	200
44	4	44	200	44	196
45	0	45	200	45	200
			200		200
			200		200
			200		200
			200		200
