# Supplementary material for: Study on interfacial shear characteristics and progressive failure model of geotextile bags
Source: PLoS One. 2025 Jun 2;20(6):e0321058. doi: 10.1371/journal.pone.0321058 (PMC12129224; doi:10.1371/journal.pone.0321058)
Supplement: S1 Data — (ZIP) [file pone.0321058.s001.zip › S1 Dataset/Figure 7. Shear stress and pull-out displacement curves at different cement contents..xlsx]

## Sheet: Figure7(a)
Displacement	Shear stress	Displacement	Shear stress	Displacement	Shear stress	Displacement	Shear stress
mm	KPa	mm	KPa	mm	KPa	mm	KPa
0	0	0	0	0	0	0	0
0.14	0.99508	0.17	0.87674	0.16	1.73611	0.43	3.07312
0.42	2.0363	0.64	2.88194	0.52	3.36806	1.01	4.74936
0.9	2.77437	1.31	5.19965	1.02	5.39931	1.88	8.10185
1.27	3.44655	2.2	9.22743	1.8	9.49653	3.02	13.38
1.96	4.31642	3.37	12.4566	2.94	14.4097	4.29	17.88
2.82	5.39059	4.7	16.8229	4.25	19.7483	5.7	22.0706
3.72	7.19124	6.28	22.5087	5.67	25.4427	7.33	26.2612
4.77	8.73702	8.01	27.5955	7.17	31.1111	9.22	31.5693
5.94	9.87956	9.93	31.6146	8.69	36.849	11.18	36.8774
7.2	11.2237	11.93	36.0417	10.23	42.2396	13.18	42.4648
8.51	12.5007	13.93	38.7153	11.82	47.0226	15.18	48.0523
9.81	14.8003	15.93	41.1632	13.47	51.8837	17.18	54.7574
11.19	16.3281	17.93	43.1771	15.08	56.1719	19.18	58.9479
12.62	17.8038	19.93	44.7656	16.78	59.7309	21.18	64.5354
14.08	19.1493	21.93	46.1285	18.61	63.3073	23.18	70.6817
15.51	20.6944	23.93	47.4653	20.46	66.7188	25.18	75.9898
16.91	22.309	25.93	48.3073	22.19	69.6528	27.18	79.5918
18.38	24.3924	27.93	48.9496	23.93	72.2743	29.18	84.8699
19.86	25.7406	29.93	49.4879	25.53	74.2795	31.18	89.8984
21.38	27.488	31.93	50.0434	27.29	76.5972	33.18	94.0894
22.95	28.7674	33.93	50.6858	29.12	78.3941	35.18	97.4115
24.55	30.4254	35.93	51.0938	31.02	80.6597	37.18	101.043
26.25	31.5885	37.93	51.658	32.84	82.2396	39.18	103.308
28	32.4826	39.93	52.0573	34.73	83.7413	41.18	105.574
29.77	33.3333	41.93	52.3611	36.53	85.3646	43.18	107.839
31.57	33.9844	43.93	52.1615	38.32	86.7188	45.18	108.585
33.37	34.3403	45.93	51.25	40.22	88.3507	47.18	108.75
35.19	33.8055	47.93	49.6354	42.22	89.9306	49.18	108.845
37	33.6039	49.93	48.342	44.17	90.0781	51.18	109.028
38.84	33.4023	51.93	47.6562	46.13	90.8073	53.18	107.28
40.77	32.9319	53.93	47.0486	48.1	92.8385	55.18	105.883
42.67	32.7302	55.93	46.1632	50.03	94.158	57.18	104.207
44.52	32.3269	57.93	46.3194	51.99	94.7483	59.18	100.868
46.37	32.1926	59.93	46.3194	53.99	94.5139	61.18	96.6146
48.27	31.2517	61.93	45.8073	55.99	94.375	63.18	93.4028
50.22	31.1172	63.93	45.7118	57.99	93.7413	65.18	91.25
52.12	30.714	65.93	45.651	59.99	91.4583	67.18	89.7483
54.05	30.4451	67.93	45.5382	61.99	92.4132	69.18	87.8125
55.92	30.3107	69.93	45.4601	63.99	90.2865	71.18	86.8229
57.82	30.1091	71.93	45.1476	65.99	84.9219	73.18	86.3976
59.72	29.9747	73.93	45.0694	67.99	83.967	75.18	86.9097
61.48	30.1091	75.93	44.9306	69.99	83.151	77.18	86.0069
63.38	29.8611	77.93	44.7917	71.99	82.5434	79.18	84.7656
65.35	29.766	79.93	44.6441	73.99	81.9705	81.18	85.0955
67.35	29.6043	81.93	44.4358	75.99	80.1736	--	--
69.35	29.3571	--	--	77.99	79.0972
71.35	30.2035	--	--	79.99	74.8872
73.35	30.5268	--	--
75.35	29.5568	--	--
77.35	29.6899
79.35	29.0623
81.35	30.3271
83.35	29.6329
85.35	29.5663

## Sheet: Figure7(b)
Displacement	Shear stress	Displacement	Shear stress	Displacement	Shear stress	Displacement	Shear stress
mm	KPa	mm	KPa	mm	KPa	mm	KPa
0	0	0	0	0	0	0	0
0.4	3.33031	0.48	4.3904	0.34	4.96107	0.58	3.2293
1.25	7.08997	1.34	8.03281	0.88	10.3941	1.41	5.55844
2.5	9.19027	2.51	12.6292	1.8	18.3129	2.62	9.06903
3.67	12.4393	4.09	18.9383	3.15	25.6969	4.18	13.8398
5.08	16.1062	5.81	25.5619	4.74	35.2414	6.01	19.9946
6.71	19.2624	7.72	31.47	6.6	44.1461	7.92	26.7908
8.58	22.8828	9.72	37.1395	8.6	51.7608	9.92	34.2845
10.49	26.4568	11.72	41.9635	10.6	59.0503	11.92	42.2846
12.49	29.265	13.72	46.4407	12.6	65.9622	13.92	50.566
14.49	32.0035	15.72	49.9096	14.6	71.9617	15.92	58.4649
16.49	33.57	17.72	52.8474	16.6	77.4052	17.92	66.7463
18.49	35.5194	19.72	55.7093	18.6	81.9572	19.92	75.0614
20.49	36.581	21.72	58.1484	20.6	85.9009	21.92	83.4216
22.49	37.3761	23.72	60.1214	22.6	88.7013	23.92	90.229
24.49	38.2928	25.72	61.6824	24.6	91.5542	25.92	96.2938
26.49	38.8266	27.72	63.0158	26.6	94.1973	27.92	101.824
28.49	39.3255	29.72	64.2624	28.6	95.7601	29.92	106.288
30.49	39.662	31.72	65.856	30.6	97.7215	31.92	110.245
32.49	39.9057	33.72	66.4197	32.6	99.515	33.92	114.202
34.49	40.161	35.72	67.623	34.6	100.91	35.92	117.9
36.49	40.4743	37.72	67.7531	36.6	101.141	37.92	121.959
38.49	40.3458	39.72	67.7964	38.6	102.169	39.92	124.817
40.49	40.0988	41.72	64.4862	40.6	102.892	41.92	127.484
42.49	39.7826	43.72	61.3933	42.6	103.343	43.92	128.395
44.49	39.0415	45.72	59.3775	44.6	103.626	45.92	129.048
46.49	38.3103	47.72	58.1719	46.6	103.406	47.92	130.455
48.49	37.5099	49.72	56.996	48.6	101.938	49.92	128.891
50.49	36.6403	51.72	57.6581	50.6	98.0435	51.92	129.239
52.49	36.4427	53.72	57.8162	52.6	94.5158	53.92	129.026
54.49	36.1166	55.72	58.2609	54.6	92.0257	55.92	126.224
56.49	35.8004	57.72	57.3221	56.6	89.4862	57.92	126.708
58.49	35.5632	59.72	57.164	58.6	87.7075	59.92	126.393
60.49	35.336	61.72	57.0751	60.6	86.581	61.92	121.959
62.49	35.1285	63.72	56.7095	62.6	86.0573	63.92	122.706
64.49	35.0692	65.72	57.5395	64.6	85.1087	65.92	119.529
66.49	35.1976	67.72	57.4209	66.6	84.3478	67.92	116.266
68.49	34.9605	69.72	56.9862	68.6	83.6858	69.92	114.522
70.49	34.8913	71.72	56.4526	70.6	84.1008	71.92	109.095
72.49	34.4862	73.72	57.0059	72.6	84.7925	73.92	106.374
74.49	34.7134	75.72	57.3617	74.6	82.9644	75.92	104.625
76.49	34.5949	77.72	56.5514	76.6	82.4605	77.92	102.777
78.49	34.8024	79.72	56.9664	78.6	82.2036	79.92	101.541
80.49	34.4466	81.72	57.1838	80.6	82.8854	81.92	100.198
--	--	--	--			--	--
--	--	--	--			--	--
--	--	--	--
		--	--
		--	--
		--	--

## Sheet: Figure7(c)
Displacement	Shear stress	Displacement	Shear stress	Displacement	Shear stress	Displacement	Shear stress
mm	KPa	mm	KPa	mm	KPa	mm	KPa
0	0	0	0	0	0	0	0
0.38	1.05833	0.36	1	0.21	2.32639	0.23	3.21667
0.95	2.375	1.07	3.18333	0.63	3.89757	0.66	4.94167
1.77	3.91667	2.3	6.34167	1.45	5.56424	1.11	6.81667
3.09	6.13333	3.98	9.93333	2.62	7.89063	1.67	9.26667
4.88	8.475	5.84	13.8583	4.01	10.6424	2.35	11.8
6.83	11.6917	7.84	18.4333	5.64	14.0104	3.13	14.9583
8.83	14.1417	9.84	22.1833	7.47	17.8125	3.91	17.3077
10.83	16.4833	11.84	26.25	9.43	21.684	4.77	21.1538
12.83	19.125	13.84	30.225	11.43	25.4688	5.56	24.4506
14.83	21.0917	15.84	33.3167	13.43	29.6962	6.56	28.2967
16.83	22.6667	17.84	37.2	15.43	33.75	7.47	31.5934
18.83	24.2917	19.84	40.3583	17.43	37.5	8.51	35.7142
20.83	25.6083	21.84	43.975	19.43	41.4323	9.59	39.5604
22.83	26.8083	23.84	46.5667	21.43	44.9653	10.75	44.7803
24.83	27.65	25.84	49.4333	23.43	48.3594	11.93	48.6263
26.83	28.4417	27.84	51.3583	25.43	51.6146	13.13	53.022
28.83	29.175	29.84	53.05	27.43	55.026	14.45	58.5165
30.83	29.5917	31.84	54.3583	29.43	58.2986	15.8	63.7362
32.83	29.9583	33.84	55.3205	31.43	60.9201	17.11	68.9561
34.83	29.8333	35.84	57.0417	33.43	63.9062	18.65	73.3517
36.83	29.7	37.84	56.975	35.43	66.6059	20.1	77.4725
38.83	29.6417	39.84	56.9231	37.43	68.9931	21.6	81.0439
40.83	29.5167	41.84	56.4102	39.43	70.5645	23.07	83.7908
42.83	29.175	43.84	55.641	41.43	72.0891	24.47	85.9892
44.83	29.05	45.84	54.6154	43.43	72.3264	26.17	87.6375
46.83	28.875	47.84	54.1026	45.43	72.0573	27.87	89.0108
48.83	28.675	49.84	53.0769	47.43	71.5538	29.57	89.5608
50.83	28.4	51.84	52.5641	49.43	71.6535	31.32	90.9342
52.83	28.3083	53.84	51.7948	51.43	70.5645	33.07	92.3075
54.83	28.175	55.84	51.2821	53.43	69.4755	34.87	93.1317
56.83	28.075	57.84	50.8974	55.43	68.3866	36.67	93.9558
58.83	27.7833	59.84	49.4872	57.43	67.7332	38.47	94.25
60.83	27.8417	61.84	48.9083	59.43	67.0799	40.22	94.575
62.83	27.6333	63.84	48.7583	61.43	65.9909	42	94.2583
64.83	27.3833	65.84	48.6083	63.43	65.1197	43.76	93.9558
66.83	27.15	67.84	49.075	65.43	64.0307	45.57	93.1317
68.83	26.8417	69.84	48.2167	67.43	63.3774	47.39	91.2092
70.83	26.5583	71.84	48.4083	69.43	62.0707	49.21	90.11
72.83	26.1833	73.84	48.55	71.43	60.9817	51.04	87.9125
74.83	26.1583	75.84	47.7667	73.43	60.7639	52.94	85.9892
76.83	26.0083	77.84	47.1333	75.43	60.5461	54.74	84.615
78.83	25.7167	79.84	46.1583	77.43	59.8524	56.62	82.1428
80.83	25.5333	81.84	45.85	79.43	58.9236	58.54	79.1209
82.83	25.4917	--	--	81.43	57.7517	60.54	77.4725
--	--	--	--	--	--	62.54	76.0989
--	--	--	--	--	--	64.54	74.7253
--		--	--	--	--	66.54	72.7917
--		--	--	--	--	68.54	71.8417
--		--	--	--		70.54	71.55
--		--	--			72.54	70.5083
		--	--			74.54	70.0417
						76.54	69.8417
						78.54	69.425
						80.54	69.3

## Sheet: Figure7(d)
Displacement	Shear stress	Displacement	Shear stress	Displacement	Shear stress	Displacement	Shear stress
mm	KPa	mm	KPa	mm	KPa	mm	KPa
0	0	0	0	0	0	0	0
0.39	0.9809	0.58	1.09375	0.63	2.32639	0.43	1.9184
1.15	2.04861	1.03	2.26563	1.61	3.89757	1.13	3.85417
2.12	3.61979	1.61	2.95139	2.7	5.56424	2.01	6.57118
3.36	5.39063	2.44	4.62674	3.8	7.89063	3.18	10.2083
4.92	7.43056	2.98	5.40799	4.98	10.6424	4.57	14.5486
6.71	10.3819	3.92	6.99653	6.25	14.0104	6.08	19.1667
8.71	12.4392	4.75	8.41146	7.7	17.8125	7.53	24.2535
10.71	15.0347	5.75	10.2691	9.08	21.684	9.18	29.4531
12.71	17.3264	6.71	12.1788	10.53	25.4688	10.78	34.9132
14.71	18.9236	7.68	14.3576	12.05	29.6962	12.35	40.3559
16.71	20.5469	8.86	16.9358	13.56	33.75	14.05	45.6771
18.71	22.1354	10.11	19.592	15.18	37.5	15.75	50.9549
20.71	23.6024	11.4	22.2396	16.73	41.4323	17.45	55.9201
22.71	24.8004	12.69	25.3038	18.37	44.9653	19.2	60.7118
24.71	26.0243	14.15	27.6649	19.9	48.3594	20.9	65.1649
26.71	26.4496	15.61	30.5295	21.29	51.6146	22.65	69.5833
28.71	26.9184	17.12	33.2031	22.99	55.026	24.4	72.8937
30.71	27.4653	18.68	35.4948	24.68	58.2986	26.15	76.5728
32.71	26.8056	20.26	37.6129	26.39	60.9201	27.95	79.7921
34.71	27.2569	21.92	39.8177	28.19	63.9062	29.75	83.9312
36.71	26.849	23.51	41.5191	29.99	66.6059	31.55	86.9201
38.71	27.1181	25.03	42.5143	31.69	68.9931	33.35	87.8403
40.71	27.1788	26.73	43.5339	33.44	70.5645	35.15	88.9904
42.71	26.9618	28.43	44.5534	35.19	72.0891	36.9	89.9097
44.71	26.8142	30.13	45.369	36.89	72.3264	38.75	90.8299
46.71	26.4931	31.97	46.2865	38.69	72.0573	40.45	91.0243
48.71	26.2674	33.85	47.066	40.39	71.5538	42.3	90.7205
50.71	25.9201	35.65	46.9618	42.09	71.6535	44.1	90.5998
52.71	26.1024	37.55	46.8837	43.84	70.5645	45.95	89.6797
54.71	25.9115	39.43	46.8983	45.62	69.4755	47.8	88.7604
56.71	25.7986	41.28	46.8983	47.34	68.3866	49.65	87.1502
58.71	25.7465	43.18	46.4905	49.24	67.7332	51.55	85.7708
60.71	25.5469	45.03	45.8787	51.04	67.0799	53.4	84.3911
62.71	25.4427	46.79	44.9612	52.84	65.9909	55.3	83.4713
64.71	25.3299	48.69	44.4515	54.69	65.1197	57.25	82.0916
66.71	24.9653	50.59	43.4319	56.49	64.0307	59.25	81.4017
68.71	24.8177	52.52	43.0241	58.29	63.3774	61.25	79.1023
70.71	24.5399	54.44	42.2085	60.14	62.0707	63.25	77.7226
72.71	24.1927	56.44	41.5968	62.04	60.9817	65.25	76.3429
74.71	24.2969	58.39	42.0046	63.94	60.7639	67.25	74.5033
76.71	23.9844	60.34	41.087	65.74	60.5461	69.25	73.1236
78.71	23.7153	62.29	40.0675	67.54	59.8524	71.25	71.284
80.71	23.4462	64.28	39.2518	69.34	58.9236	73.25	69.6744
--	--	66.28	39.2518	71.34	57.7517	75.25	69.2145
--	--	68.28	39.1319	73.34	56.2674	77.25	69.6744
--	--	70.28	39.0017	75.34	55.4514
--		72.28	38.8976	77.34	55.6684
--		74.28	38.7413	79.34	55.2257
--		76.28	38.6285	--
--		78.28	38.5504
		80.28	38.4201
