# Supplementary material for: Study on interfacial shear characteristics and progressive failure model of geotextile bags
Source: PLoS One. 2025 Jun 2;20(6):e0321058. doi: 10.1371/journal.pone.0321058 (PMC12129224; doi:10.1371/journal.pone.0321058)
Supplement: S1 Data — (ZIP) [file pone.0321058.s001.zip › S1 Dataset/Figure 8. Residual Strength Rate of Interfaces at Various Cement Contents..xlsx]

## Sheet: Sheet1
Normal Stress	Residual Strength Ratio	Normal Stress	Residual Strength Ratio	Normal Stress	Residual Strength Ratio	Normal Stress	Residual Strength Ratio
kPa	%	kPa	%	kPa	%	kPa	%
31.25	85.37	30	85.21	35.57	85.12	31.25	84.62
62.5	80.62	60	80.38	71.15	84.34	62.5	84.87
93.75	75.36	90	74.86	106.72	79.99	93.75	81.04
125	73.54	120	73.27	142.29	76.92	125	79.05
