# Supplementary material for: Study on interfacial shear characteristics and progressive failure model of geotextile bags
Source: PLoS One. 2025 Jun 2;20(6):e0321058. doi: 10.1371/journal.pone.0321058 (PMC12129224; doi:10.1371/journal.pone.0321058)
Supplement: S1 Data — (ZIP) [file pone.0321058.s001.zip › S1 Dataset/Figure 9. Peak displacement of interfaces at different cement content..xlsx]

## Sheet: Sheet1
Normal stress	Peak displacement	Normal stress	Peak displacement	Normal stress	Peak displacement	Normal stress	Peak displacement
KPa	mm	KPa	mm	KPa	mm	KPa	mm
31.25	30.71	30	32.83	35.57	36.49	31.25	33.37
62.5	33.85	60	35.84	71.15	39.72	62.5	41.93
93.75	36.89	90	35.43	106.72	44.6	93.75	51.99
125	40.45	120	40.22	142.29	47.92	125	51.18
